# Supplementary material for: A progesterone biosensor derived from microbial screening
Source: Nat Commun. 2020 Mar 9;11:1276. doi: 10.1038/s41467-020-14942-5 (PMC7062782; doi:10.1038/s41467-020-14942-5)
Supplement: Supplementary file 3 — Source Data [file 41467_2020_14942_MOESM3_ESM.xlsx]

## Sheet: Figure 2b
	Figure 2a	[Progesterone] (uM)	Fraction Dissociated
		0	0.0344276
		100	1.00669
		50	0.991246
		25	0.909467
		12.5	0.687808
		6.25	0.436342
		3.12	0.230381
		1.56	0.144711
		0.781	0.0854174
		0	0.0243698
		100	0.998397
		50	0.997195
		25	0.889242
		12.5	0.687078
		6.25	0.434758
		3.12	0.245835
		1.56	0.139177
		0.781	0.097329

## Sheet: Figure 2c
	Figure 2b	Hormone	Fraction Dissociated
		EtOH	0.0356766
		PRG	0.786235
		ALD	0.116405
		CRT	0.132925
		CHL	0.0419503
		ESN	0.0451152
		PRE	0.0329479
		PREGLU	0.0353854
		EtOH	0.0423336
		PRG	0.840365
		ALD	0.0703667
		CRT	0.130481
		CHL	0.0367617
		ESN	0.0445086
		PRE	0.039348
		PREGLU	0.0447029
		EtOH	0.0582176
		PRG	0.807174
		ALD	0.113462
		CRT	0.129614
		CHL	0.0350129
		ESN	0.0524416
		PRE	0.0443215
		PREGLU	0.0488784
		PREGLU	0.0488784

## Sheet: Figure 3c
	Figure 3c	[PRG] (nM)	sensor 1 output		[PRG] (nM)	sensor 2 output		[PRG] (nM)	sensor 3 output
		0	0.994351		0	0.994515		0	0.966033
		1	1.00294		1	0.998489		1	0.960872
		10	0.995821		10	0.957462		10	0.859872
		25	1.00408		25	0.884004		25	0.856484
		50	0.977175		50	0.803376		50	0.492861
		75	0.943308		75	0.592111		75	0.372573
		100	0.957056		100	0.649128		100	0.316627
		250	0.802971		250	0.177279		250	0.122604
		500	0.565259		500	0.0243128		500	-0.00521454
		1000	0.418245		1000	-0.0206794		1000	-0.0144847
		3000	0.131544		3000	-0.0391162		3000	-0.0167849
		10000	0.0139369		10000	-0.0519164		10000	-0.0331811
		0	1.00703		0	1.00249		0	0.997962
		1	1.00425		1	1.00541		1	1.02764
		10	1.0022		10	0.974975		10	0.966626
		25	0.986583		25	0.895905		25	0.812196
		50	0.984222		50	0.705077		50	0.510749
		75	0.967815		75	0.742386		75	0.364462
		100	0.94868		100	0.616962		100	0.332531
		250	0.798092		250	0.285806		250	0.110533
		500	0.591869		500	-0.0259253		500	0.0463905
		1000	0.407703		1000	0.0523659		1000	0.00836737
		3000	0.137468		3000	-0.0332712		3000	-0.0176896
		10000	-0.0310105		10000	-0.0393803		10000	0.0331493
		0	0.99862		0	1.003		0	1.03601
		1	1.00149		1	1.00468		1	1.05615
		10	0.999241		10	0.975165		10	0.969612
		25	0.994852		25	0.913488		25	0.885279
		50	0.960261		50	0.754318		50	0.545347
		75	0.957599		75	0.73329		75	0.41864
		100	0.94424		100	0.716924		100	0.322096
		250	0.788921		250	0.235991		250	0.14068
		500	0.568723		500	-0.0156514		500	0.0752208
		1000	0.408686		1000	0.0365118		1000	0.0722088
		3000	0.135851		3000	-0.0109693		3000
		10000	0.0170735		10000	0.0912967		10000

## Sheet: Figure 3E
Figure 3e
sensor output	100 nM PRG	0 nM PRG	100 nM PRG	0 nM PRG	100 nM PRG
batch 1	0.288274	0.824841	0.259164	0.756724	0.159129
batch 2	0.371495	0.804392	0.261842	0.756514	0.192595
batch 3	0.312537	0.8231	0.304144	0.778117	0.216124
batch 4	0.396527	0.979146	0.279493		0.481843

## Sheet: Figure 3f
	Figure 3f
	[PRG] (nM)	batch a output		[PRG] (nM)	batch b output		[PRG] (nM)	sensor output batch c
	0	0.966033		0	0.963993		0	1
	1	0.960872		1	0.97454		10	0.97115
	10	0.859872		10	0.925267		25	0.80141
	25	0.856484		25	0.80504		50	0.59496
	50	0.492861		50	0.572066		75	0.35257
	75	0.372573		75	0.386943		100	0.35924
	100	0.316627		100	0.333285		250	0.02832
	250	0.122604		250	0.0786328		500	0.00111
	500	-0.00521454		500	0.00778013		750	-0.00111
	1000	-0.0144847		1000	0.0110199		10000	0
	3000	-0.0167849		3000	0.0129234
	10000	-0.0331811		10000	-0.0250307
	0	0.997962		0	1.01009
	1	1.02764		1	1.01124
	10	0.966626		10	0.949495
	25	0.812196		25	0.795674
	50	0.510749		50	0.614996
	75	0.364462		75	0.50391
	100	0.332531		100	0.38467
	250	0.110533		250	0.0875085
	500	0.0463905		500	0.0229652
	1000	0.00836737		1000	0.0132738
	3000	-0.0176896		3000	0.00925105
	10000	0.0331493		10000	-0.00927177
	0	1.03601		0	1.02592
	1	1.05615		1	1.0216
	10	0.969612		10	0.959295
	25	0.885279		25	0.840019
	50	0.545347		50	0.639059
	75	0.41864		75	0.486337
	100	0.322096		100	0.450741
	250	0.14068		250	0.0781957
	500	0.0752208		500	0.0514176
	1000	0.0722088		1000	0.0379452
	3000			3000	0.0277235
	10000			10000	0.0343025

## Sheet: Figure 3g
	Figure 3G
		[PRG] = 25 nM	[PRG] = 25 nM	[PRG] = 25 nM
	Day 0 - RT	0.632792	0.796339	0.631602
	Day 1 - RT	0.73929	0.732592	0.697022
	Day 1 - 4C	0.724844	0.690768	0.745849
	Day 1 - freeze dry	0.721116	0.776375	0.748564
	Day 4 - 4C	0.621656	0.666975	0.703946
	Day 7 - 4C	0.751899	0.770555	0.741921
	Day 7 - freeze dry -20C	0.624734	0.727907	0.791747
	Day 7 - freeze dry -RT	0.590733	0.703779	0.766565

## Sheet: Figure 3H
	Figure 3h
	[PRG] (nM)	urine - RT 1		[PRG] (nM)	urine RT-2		[PRG] (nM)	urine RT-3		[PRG] (nM)	urine - 37C		[PRG] (nM)	urine - lyoph
	0	0.984522		0	1		0	1.13772		0	0.959146		0	0.958442
	1	0.942119		25	0.603384		30	0.612297		30	0.472764		25	0.647072
	10	0.878193		75	-0.00611932		83	0.17336		83	0.0585209		75	0.261641
	50	0.328928		100	-0.119665		110	0.253547		110	0.0372206		100	0.0395279
	75	0.151737		10000	0		10000	0.0917808		10000	-0.0256519		10000	-0.0360093
	100	0.126987		0	1		0	0.984659		0	1.01662		0	0.920883
	500	-0.0590265		25	0.786917		30	0.559063		30	0.5344		25	0.633025
	1000	-0.0262105		75	0.0311172		83	0.0211359		83	0.0980658		75	0.177909
	10000	-0.0359931		100	-0.0176754		110	0.031114		110	0.125943		100	0.0733826
	0	0.984314		10000	0		10000	-0.0465071		10000	0.000942047		10000	0.0449341
	1	1.06857		0	1		0	0.877618		0	1.02423		0	1.12068
	10	0.894699		25	0.648945		30	0.416302		30	0.530991		25	0.762333
	50	0.423851		75	-0.00123323		83	0.0238938		83	0.0941505		75	0.200809
	75	0.158477		100	-0.0733981		110	0.0193515		110	0.0891047		100	0.112997
	100	0.321988		10000	0		10000	-0.0452738		10000	0.0247098		10000	-0.00892486
	500	-0.0263225
	1000	-0.0319654
	10000	-0.0507741
	0	1.03116
	1	0.999534
	10	1.02171
	50	0.314852
	75	0.202763
	100	0.148305
	500	-0.00186935
	1000	-0.0657225
	10000	0.0855862

## Sheet: Figure 4B
	Figure 4B
	[PRG] (nM)	device	plate reader
	0	0.110512	0.0779649
	10	0.110007	0.0731872
	25	0.106131	0.0729006
	50	0.092208	0.0640663
	100	0.084899	0.0574347
	250	0.07716	0.0518001
	1000	0.077076	0.0492978
	10000	0.074392	0.0492972
	0	0.106376	0.0787295
	10	0.105763	0.0765573
	25	0.100608	0.071555
	50	0.088838	0.0645931
	100	0.0817	0.0580477
	250	0.074013	0.0516431
	1000	0.074015	0.0496819
	10000	0.071918	0.049428
	0	0.103307	0.078681
	10	0.102402	0.0766171
	25	0.096525	0.0731554
	50	0.086191	0.0624069
	100	0.078475	0.0564903
	250	0.071248	0.050425
	1000	0.071297	0.0495465
	10000		0.0499652

## Sheet: S Fig 5
	Supplementary Figure 5
			[PRG] (nM)	sensor 1 output		[PRG] (nM)	sensor 2 output		[PRG] (nM)	sensor 3 output		[PRG] (nM)	control output
			0	0.270833		0	0.169421		0	0.0987718		0	0.0508719
			1	0.272433		1	0.169775		1	0.0986529		1	0.0513491
			10	0.271107		10	0.166119		10	0.0963258		10	0.050133
			25	0.272645		25	0.159571		25	0.0962477		25	0.0508914
			50	0.267634		50	0.152385		50	0.0878697		50	0.0508624
			75	0.261324		75	0.133555		75	0.0850982		75	0.0502399
			100	0.263885		100	0.138637		100	0.0838091		100	0.050555
			250	0.235181		250	0.0965811		250	0.0793388		250	0.0506209
			500	0.190897		500	0.0829472		500	0.0763938		500	0.0498763
			1000	0.163509		1000	0.0789371		1000	0.0761802		1000	0.0425845
			3000	0.110099		3000	0.0772938		3000	0.0761272		3000	0.0494428
			10000	0.0881896		10000	0.0761529		10000	0.0757494		10000	0.0502477
			0	0.273195		0	0.170132		0	0.0995074		0	0.0508257
			1	0.272676		1	0.170392		1	0.100191		1	0.0506282
			10	0.272295		10	0.16768		10	0.0987854		10	0.0515573
			25	0.269386		25	0.160632		25	0.0952273		25	0.0502641
			50	0.268946		50	0.143624		50	0.0882818		50	0.0510776
			75	0.26589		75	0.146949		75	0.0849113		75	0.0520741
			100	0.262325		100	0.13577		100	0.0841756		100	0.0506805
			250	0.234272		250	0.106254		250	0.0790607		250	0.0508128
			500	0.195854		500	0.0784695		500	0.0775828		500	0.0525622
			1000	0.161545		1000	0.0854476		1000	0.0767067		1000	0.0523558
			3000	0.111203		3000	0.0778148		3000	0.0761063		3000	0.0521891
			10000	0.0798162		10000	0.0772703		10000	0.0772777		10000	0.0506502
			0	0.271628		0	0.170177		0	0.100384		0	0.0502895
			1	0.272164		1	0.170327		1	0.100848		1	0.0509941
			10	0.271744		10	0.167697		10	0.0988542		10	0.0507953
			25	0.270927		25	0.162199		25	0.0969112		25	0.0503388
			50	0.264482		50	0.148013		50	0.089079		50	0.0513082
			75	0.263987		75	0.146138		75	0.0861596		75	0.0502974
			100	0.261498		100	0.14468		100	0.0839352		100	0.0520386
			250	0.232563		250	0.101814		250	0.0797553		250	0.0514793
			500	0.191542		500	0.0793852		500	0.078247		500	0.0512499
			1000	0.161728		1000	0.0840345		1000	0.0781776		1000	0.0513654
			3000	0.110901		3000	0.0798025		3000			3000	0.0516064
			10000	0.0887739		10000	0.0889175		10000			10000	0.0512642

## Sheet: S Fig 9
	Supplementary Figure 9
		[steroid] (nM)	CHL output		[steroid] (nM)	ESN output		[steroid] (nM)	ALD output		[steroid] (nM)	CRT output		[steroid] (nM)	PRE output		[steroid] (nM)	PRE-glu output		[steroid] (nM)	PRG output
		0	1		0	1		0	1		0	1		0	1		0	1		0	0.992139
		25	0.99631		25	0.997083		1	0.946789		1	0.97194		25	0.992051		25	0.97496		1	0.990944
		100	1.00236		100	1.00243		10	0.982578		10	0.980773		100	0.991044		100	1.01473		10	0.967569
		1000	1.0079		1000	0.990522		25	0.970474		25	0.964898		1000	1.00083		1000	0.874454		25	0.966785
		10000	0.986873		10000	1.0112		50	0.920968		50	0.937461		10000	0.977104		10000	0.976148		50	0.88263
		0	1		0	1		75	0.956475		75	0.928184		0	1		0	1		75	0.854791
		25	0.988299		25	1.01043		100	0.944129		100	0.888928		25	0.987235		25	1.0068		100	0.841843
		100	0.978659		100	0.995815		250	0.889012		250	0.836755		100	1.00183		100	0.997815		250	0.796939
		1000	0.993802		1000	0.991203		500	0.831099		500	0.788086		1000	1.00328		1000	1.03209		500	0.767357
		10000	0.973857		10000	1.00076		1000	0.808583		1000	0.756949		10000	0.997402		10000	1.01588		1000	0.765212
		0	1		0	1		3000	0.754802		3000	0.72784		0	1		0	1		3000	0.764679
		25	0.999265		25	1.00216		10000	0.754536		10000	0.738615		25	0.990467		25	1.02843		10000	0.760885
		100	1.00607		100	1.00148		0	1		0	1		100	0.994586		100	1.03888		0	0.999528
		1000	0.999824		1000	0.99835		1	0.977172		1	0.98978		1000	0.990743		1000	1.04117		1	1.0064
		10000	0.99249		10000	1.0026		10	0.993712		10	0.967928		10000	0.995156		10000	1.06739		10	0.992276
								25	0.991325		25	0.944485								25	0.956535
								50	0.961849		50	0.945995								50	0.88677
								75	0.987738		75	0.94722								75	0.852914
								100	0.970496		100	0.922026								100	0.845524
								250	0.880231		250	0.82454								250	0.794146
								500	0.79956		500	0.780824								500	0.779301
								1000	0.793142		1000	0.781802								1000	0.770501
								3000	0.76775		3000	0.739895								3000	0.76447
								10000	0.766908		10000	0.756817								10000	0.776236
								0	1		0	1								0	1.00833
								1	1.02764		1	0.999043								1	1.01299
								10	1.02934		10	1.00034								10	0.992967
								25	1.00661		25	0.968802								25	0.97345
								50	1.00326		50	0.946074								50	0.894777
								75	1.00695		75	0.934491								75	0.865453
								100	1.00688		100	0.935567								100	0.843109
								250	0.898038		250	0.834244								250	0.801123
								500	0.883482		500	0.813447								500	0.785973
								1000	0.834055		1000	0.794367								1000	0.785276
								3000	0.791437		3000	0.742859								3000	0.775466
								10000	0.815208		10000	0.750246								10000	0.76856

[truncated: 4 more sheets: S Fig 10, S Fig 12, S Fig 14, S Fig 15]
